# Supplementary material for: Vibrio harveyi plasmids as drivers of virulence in barramundi (Lates calcarifer)
Source: PLoS One. 2025 May 19;20(5):e0319450. doi: 10.1371/journal.pone.0319450 (PMC12088062; doi:10.1371/journal.pone.0319450)
Supplement: S1 Table — (XLSX) [file pone.0319450.s004.xlsx]

## Sheet: S1 Table
S1 Table. 49 protein-encoding virulence genes identified in Vibrio harveyi or related species, sorted by the overarching category related to their function.
Gene name	Category	Species	Protein sequence	Source for including gene
mshA_1	Adherence	Vibrio harveyi	MKTKILHIINDLSKNGGAQKFLVDLVMEHAPQYDIKILVLCDDNDYLDLLSAQGIECFNWKTLSLKEKWSLLRWPDLVHGHLYPSIYLALLAVGKKRIQTEHCSYNRRRDYPLFKFMEHLLYRGHNLTVSISEKVQEELVKFMPHYQHKYRVVHNGVDLERFPMVAKSASSVLQKPVINIGMVGRLHEHKDHETLIRATALMPTNYELHLAGDGSKRTELQSLSHQLNIAERVHFHGIISDIPSFLSDIDVYVQSSKVEGFGLAAVEAMAAGLPVLSSDVPGLDEVMGSSEYLFDLGDSKQLAHKLTQLCTTQEMYNRASEYSVNRAKLYTIDKFRDGYYGLYQQLCTSK	Fu et al. 2021
mshA_2	Adherence	V. harveyi	MTTPKRILYVHYGDNWIRGSEVVLLDLITNIDRNQYQPIVWSNCEPLIEKCQSLGIEAEHSNFSLVGGWNTPRWDISGWNDLIKQGTALIEKHNIDLVHVNSGGPCQWMCLAARMNHIPLVTQLHCHYTLRDRFSLGLHLSPKLICVSKDVGHEILKDGYPEEHLHVVHNGVSLESHDAPINVKDRLGIPQQAFTFISVGSLIKRKGFDRLIQAMRMHNYHQHNPHLVIVGDGEERVALKQLAIDLGVEDRVHFVGEQHNAGDWMKGNVDAFISGAYEEAFGLVLGEAALAKLPIIAPKTGGIPELFEHNHSALLFANHGMASLLNAIQQMIQDAPLRNKLAENAHQHANQHLTVSASVKAIEDIYRDELLQREPTPMPVTHCMKPISRWLNIN	Fu et al. 2021
mshA_3	Adherence	V. harveyi	MENSDTRTSTKNRNVIVHVVQHLAPGGLETLVLEMLRFAKAEDSVFVVSLEGNKTVALRHWSKLLDYRDQLCFLDKAPGFSLTTLRALKHILKRLNANVVHTHHIGPLLYGGIATRLLGIKTLIHTEHDAWHLNNQKAARLQTVLLKSLRPQVVADAEFVADQITNKLGYLRVSTIHNGIDCEKFTNGNQNQARERFSLPTDKFIVGTAGRLEAVKGQEILIKAFSHLPTHTHLAIAGNGSQRELLEAQVRTLGLEDRVTFLGLVSDMPHFYQSLNVFCLPSLQEGFPLSTLEAQACGVPCIASDVGAVKETLCPQTSALVEPNKVPVLADALSQHLSEIPRSPRAHILKHFDIRNMVNRYAMLAQGENL	Fu et al. 2021
mshD	Adherence	V. harveyi	MQITSADKNDLAALYTLEHKLFGHHAYPQFFFRQAFDCWSQGLLVAKEEGQIAGYVLMATSDEQNTQWILSLAVDATHRGKGVARLLVDKVLSKVETGSVVKLTVDPDNIPAFKLYSSLGFVVVAEEDNYFGDQEPRLVMQLAR	Fu et al. 2021
pilA	Adherence	V. harveyi	MKTNKQKKQQGFTLIELMIVVAVIGVLAAIAIPQYQNYVKKSEAAAGLATLRSLTTNIDTFIADTGTFPADADAPTLGAAVDMNKLGTISFADSGASGATATFTFDGTASALASTDTVVLAKDATTGLWTCSHSTGVTLKGC	Fu et al. 2021
pilQ	Adherence	V. harveyi	MKMRQGLTLTPRKLTGLFSLWLFLLLAPLVAAEEVKSNSLKSIDFRTNKDKDAVIVVELASPAAIVDIKRVQEGLSIDLLNTSVKDDQLYLLDVKDFSTVVESVEVFRDTSTTRLVAYIDEDYTHDYRLTGRYLEVKVGKLKANEKAPDKSILEKEGKLISINFQDIPVRNVLQLIADYNQFNLVVSDSVEGNLTLRLDGVPWQQVLDIILQVKGLDKRVDGNVILVAPKDELDLREKQQLEKQKLEQEMGELSSEIIKVNFAKASDIAEMINGEGNISMLSDRGSMTIDERTNSLLIRELPENIQVIREIIESLDIPVKQVQIEARIVTINEGNMDELGVRWGFTSINGSHTVGGSIENNLATIGLYDGGGGDGDGEDGGGSVGIDDFLNVNLAATSP…	Fu et al. 2021
pilT_1	Adherence	V. harveyi	MDITELLDFSVKHNASDLHLSAGVPPMVRIDGDVRKLGIPAFTHQEVHRLVFEIMNDAQRSEFEEKLEVDFSFELHNVGRFRVNAFNQSRGCAAVFRTIPSSIPTLEELEAPEIFRKIANAEKGLVLVTGPTGSGKSTTLAAIVDYINRNHNKHVLTIEDPIEFVHTNNKCLINQREVHRDTHSFQNALRSALREDPDVILVGEMRDKETISLALTAAETGHLVFGTLHTSSAAKTIDRIIDVFPGSDKDMVRSMLSESLRSVIAQKLLKRNGGGRIACHEIMMATPAIRNLIREDKVAQMYSIIQTGAAHGMQTMEQNARQLMAQGMVSREEVDKKVEIEAQQFS	Fu et al. 2021
pilT_2	Adherence	V. harveyi	MDLNKFLEGMLALKASDLYITVGAPILFRVDGELRPQGDKLSENDVALLLDSAMDPERRQEFRKSRESNFAIVRDCGRFRVSAFFQRELPGAVIRRIETNIPTFEQLKLPLVLQDLAIAKRGLVLVVGATGSGKSTTMAAMTGYRNNNKTGHILTVEDPIEFVHEHKRCIVTQREVGLDTDSYEVALKNSLRQAPDMILIGEIRSRETMEYAMTFAETGHLCMATLHANNANQALERILHLVPKDQKDQFLFDLSMNLKGVVGQQLIRDKNGQGRHGVFEILLNSPRVSDLIRRGDLHELKATMARSNEFGMLTFDQSLYKLVMQGKISEEDALHSADSANDLRLMLKTQRGEAFSTGSLANVKIDMD	Fu et al. 2021
tcpA	Adherence	Vibrio cholerae	MQLLKQLFKKKFVKEEHDKKTGQEGMTLLEVIIVLGIMGVVSAGVVTLAQRAIDSQNMTKAAQNLNSVQIAMTQTYRSLGNYPATANANAATQLANGLVSLGKVSADEAKNPFTGTAMGIFSFPRNSAANKAFAITVGGLTQAQCKTLVTSVGDMFPFINVKEGAFAAVADLGDFETSVADAATGAGVIKSIAPGSANLNLTNITHVEKLCTGTAPFTVAFGNS	Ruwandeepika et al. 2010
chiA	Adherence	V. harveyi	RVGGWTLSDPFYDFVDKTNRDTFVASVKKLLKTWKFYDGVDIDWEFPGGGGAAADKGDPVNDGPAYIALMRELRAMLDDLEAETGRTYELTSAIGVGYDKIEDVDYADAVQYMDYIFAMTYDFYGGWNNVPGHQTALYCGSFMRPGQCDGSGVDENGEPYKGPAYTAHNGIQLLLAQGVPANKLVLGTAMYGRGWEGVTPDTLTDPNDPMTGTATGKLKGSTTQGVWEDGVIDYKGIKSFMLGANNAGINGFEYGYDELAEAPWVWNRSTGELITFDDHRSVLAKGNYAKSLGLAGLFSWEIDADNGDL	Ruwandeepika et al. 2010
vhml	Bacteriophage	V. harveyi	MSTNVLAGLWTQVSGELASNPQISHNHYINLMNNYRRAIKALGYKHHQIEKTLVTFINKYQEYRPEIAEMLDPSLPIDTLRENVILLKSQARSKSEFRSDLLGLRIEFHLYYLFEPKGIATDKRKEQVKEALNEKHENVIKINGEHIKELATKILSEKDPSYTDLAVGLALATGRRANEIMKTASFKKSGVRSLMFEGQLKTHNRYLFEEIGAYEIPCIVNSDLVIKGLKLLRKKTGAEILEYTDVTGRTVKKLSLTAILRLRPRCCHYGSLHHYQRVSHTSHGEFSFRLPGHLCRIAFHEFRHNGESKAAFRSRVLGHSGGDKSTQNHYEGFELDSKVETIGVVDMGQNEADKSYNKQLLKHLEQYDATIAAYLRAPNWKHIHDWLKDQVKNGLQLDQ…	Ruwandeepika et al. 2010
vhs	Bacteriophage	V. harveyi	MKKPLLALTVLSLSLGSIITPVTATAALPLSVDGEQLPSLAPMLEKVTPAVVSIAVEGKQVQTSRIPEQF QFFFGPDFPTEQTRERPFRGLGSGVIIDAKKGQIVTNYHVIKGADDIRVRLYDGREYDAELVGGDEMSDI ALLKLEKAKDLTQIKVADSDKLRVGDFTVAIGNPFGLGQTVTSGIVSALGRSGLNVENFENFIQTDAAIN SGNSGGALVNLNGELIGINTAILGPNGGNVGIGFAIPSNMMKNLTDQILEFGEVKRGMLGVQGGEVTSEL AEALGYESSKGAFVSQVVPDSAADKAGLKAGDVIVSINGKAIDTFAELRAKVATLGAGKKVTLGVVRDGK KKSFDVTLGESTNVKAKAETLHEGLKGAELSNTTPSDSIQGVKV…	Ruwandeepika et al. 2010
flaB	Chemotaxis and motility	V. harveyi	MAINVNTNVSAMTAQRYLNQAAEGQQKSMERLSSGYKINSAKDDAAGLQISNRLNAQSRGLDMAVKNANDGISIAQVAEGAMNESTNILQRMRDLSLQSANGSNSKSERVAIQEEVTALNDELNRIAETTSFGGNKLLNGTYGTQSFQIGADSGEAVMLSMGNLRSDTSAMGGKSYAAEDGKDASWTVSDKTELKMTYTNKQGEEQELTVQAKQGDDIEQLATYINGQSEDVKASVGEDGKLQVFASSQKVTGDVEFSGNLAGEIGFGDAKDVTVKDIDVTSVAGSQEAVAIIDGALKSVDSQRASLGAFQNRFNHAISNLDNINENVNASNSRIKDTDYAKETTAMTKSQILQQASTSILAQAKQSPSAALSLLG	Zhang et al. 2021
flaC	Chemotaxis and motility	Vibrio anguillarum	MAVNVNTNVSAMTAQRYLNSASNAQQLSMERLSSGFKINNAKDDAAGLQISNRLNVQSRG LDVAVRNANDGISIAQTAEGAMNETTNILQRMRDLSLQSSNGSNSKADRVAIQEEITALN DELNRIAETTSFGGNKLLNGTFETKSFQIGADNGEAVMLSLNNMRSDNAMMGGKSYQAAN GQDKDWTVKAGANDLTITLTDKRTGEQTINLSAKDGDDIEELATYINGQTDMLKASVDDE GKLQIFTDSNRIDGVATFGGSLAGELSFQAAKDVTVDTIDVTSVGGSQESVAIVDAALQF VDSHRAQLGAFQNRFNHAINNLDNINENVNASKSRIKDTDFAKETTALTKSQILSQASSS VLAQAKQAPNAALGLLG	Ruwandeepika et al. 2010
hutA	Iron uptake	Vibrio parahaemolyticus	MYNKSILSASILIALSQGAYAEDHSTFNEVVVTATRTNSQIEDTAASVAVVTDKNIEESM VTGLDDLFEYTPGVTVKTNSRQGVQSINIRGIEGNRIKVLVDGVSQGNQFESGNTFINSA RVNVDTDLIKAVEIVKGAASSLHGSDAIGGIVAFETKDPADFLKSRNFGGHAKFNYSSED NTFSESVALANKTGDLESLVAYTRRDGNELDNFGDLADASTEANNLLVKLQYQVNDAHRV EFNGNYIRNKGNGKQSYNGYTNATSEDVTEQYQVGIKHIWAMQTALADSLTWQLDWLSKE ENGITDRVKGQNIQRKDYIYEDEGYQFDSQFDKYLSLGSTEHYFVYGASFSDKDIKNVNK EYNSASANKEIFYIPSASERRYGLFLQDEITVG…	Fu et al. 2021
hutR	Iron uptake	V. cholerae	MKLSPVSAAVLSVLAAGFAHAETEPSHYEEVVVTANRIEQPLSEVAGSVAVLEGETLEKQ GKTELYDALNQEPGVSVTGGAGRPQNITIRGMTGNRIAIVRDGIQSADGYGAADINDKYG RNTFSLSNVKQIQVVKGASSTLYGSGAIGGVVIIESKAPEDYLYHRDYYVDAALTYSGIS NRYQGNHALAMRHGDGEALLTIDYWQGEETRNFNQDLYNREVDGYNLGFSHHYWLNDALR LKTHLEYFDDYAKRREGTSSIQKDDKWDLVSFYEYQRSQTRLASVGADYTANLSWMDTLE GKFYWRSTENITQTNRLMANDRSGAGILSYRRELRDEGFNDEALGATLNAQKEWQQGEWL HQFAYGMSVDGHDYQRPKSIRRMESSGDDLQAD…	Fu et al. 2021
vhpA	Metalloprotease	V. harveyi	MRIKKRLIAVAVAGVMTMSVHAGESVTLTKPVNFTNFSGLNSQLGVNNASSFKQVKSIHLKKRGVYKVKIQQNVWGVPVWGHSLNATQSFKGGALKTVQGSYLRVNDLDRSFVKPKLNRADALKVASKNLQDKGFAVKFLRNVEDELFIYQDGKKTRLVYVVSYLLANSLQPSRPFTMLDAHSGEVIDRWEGIAHAQIGTGPGGNEKTGMYEYGTDYHFLDVQEDGTNCVMESENVVTVNLNGGTEGSTPYSYECPRNEFQEINGAYSPLNDAHYFGNIVFDMYKNWFDTAPLTFKLMMRVHYGTGYENAFWDGQAMTFGDGESYFYPLVSLDVSAHEVSHGFTEQNSGLVYANQSGGMNEAFSDIAGEAAEYYMKGENDWMVGKDIFKEDGALRYMDD…	Ruwandeepika et al. 2010
luxR	Qourum sensing	V. harveyi	MKKSAYARKLFLISMEDDAEKKVEALVKYTDIDIPVISTQALMEANPKHRNKILLIDFSEHKTLVQSIKN LPLIWKNFETVIFNVPKRLTTDELLSFGQLKGVFYQEDSLEQVGEGLREIVNGQNWLPRNVTSQLLHYYR NVLSTHTAPATVDLTIRELQVLRCLQAGASNNQMAEELFVSEFTIKSHLYQIFKKLSVKNRVQAIAWADQ NLLS	Ruwandeepika et al. 2010
epsE	Secretion system	V. cholerae	MVDMLDTAPSMRRLPFSFANRFKLVLETEHPERPPILYYVEPLNPAALVEVRRVLKQNFIPQAMDKEAFDKKLTEAYQRDSSEARQLMEDIGADSDDFFSLAEELPHDEDLLESEDDAPIIKLINAMLGEAIKEGASDIHIETFEKTLSIRFRVDGVLREVLTPSRKLAPLLVSRVKVMAKLDIAEKRVPQDGRISLRIGGRAVDVRVSTMPSSHGERVVMRLLDKNATRLDLHSLGMTPSVHDNFRHLIGRPHGIILVTGPTGSGKSTTLYAGLQEINSNERNILTVEDPIEFDIDGIGQTQVNPKVDMTFARGLRAILRQDPDVVMVGEIRDLETAQIAVQASLTGHLVMSTLHTNTAVGAITRLRDMGIEPFLISSSLLGVLAQRLVRTLCSDCKE…	Manual identification
gspG	Secretion system	V. harveyi	MKFKRSKQQGFTLLEVMVVVVILGILASVVVPNLLGNKEKADQQKAITDIVALENALDMYKLDNSVYPTT DQGLDALVNKPSNPEPRNYRDGGYIKRLPSDPWGNEYQYLSPGDNGTIDIFTLGADGQEGGEGPAADIGN WNMQDFQ	Manual identification
vcrD	Secretion system	V. parahaemolyticus	MNQMNKLIDILNKVGQRKDIMLAVMLLAIVFMMILPLPTALVDVLIGTNMSIAVVLLMLAIYITSPLEFS AFPAVLLITTLFRLSLSITTTRLILLQGDAGQIVYTFGNFVVGGNLVVGIVVFLIITIVQFMVITKGSER VAEVSARFSLDAMPGKQMSIDGDMRAGVIDVHEARHRRSLIEKESQMYGSMDGAMKFVKGDSIAGLVIIV VNILGGVTIGVTQKGMSASEALELFAILTVGDGLVSQIPALFIAITAGIIVTRVSNEDSSDLGSDIGGQV TAQPRALLIGGVLLVLFALIPGFPKITFLVLAVVVGGGGFFLFYQQRKQSESDSSDLPSFVAQGAGSPAA KPNKPTPSRNSKGKLGEQEEFAMTVPLLIDLDSRLQESLEAVAL…	Zhang et al. 2021
vcrH	Secretion system	V. harveyi	MTTQNAATDPSQMQAEELLSFLEDGGTLKMLHDVSADTIEHIYAVGYNFFQSGKVEQAAKVFQLLSMLDH YQARFFIGLGAARQELGEYLQAIDAYSYAALVDINDPRPPFHSAECHLKLEQLTEAESGFYSAKEMSAGK SEYADLHQRADIMLEAVRNKRSN	Zhang et al. 2021
virB11	Secretion system	V. harveyi	MNTIDKAATVNQLLVMTGLRHYLDLKGLTEIAINRPNEVWFDRGNGWERDALPNLPLNMCSNLAKALATFAGLTIPLSEANPVASVIFPGGERGQIAIPPATENGIVSMTIRKPSLTRFALSSYQQSGRFSGFRDMDVNRVELTPVQEQLLTLKQNGDMAPFFSMAVKSKLNILLVGGTGSGKTTVMKAMVDEYPIDKRLFTIEDVHELDLPNHPNHLHLFYKQGGLTPKQIIESCMRMKPDHVLLAELRGDEAWTYLEMLNTGHEGSITTIHANDCYSTPARLAGLVKQSEVGQTLDYEHIMRTIRTSIDVIAFFKHTHLVELFYDPVEKNRLLSEG	Manual identification
virD4	Secretion system	V. harveyi	MALSKKRKGILFAMFLFFTLLCFIGGLYGSGAAYYKLTNISLEHLTYHSLFDQWQAYRHNSDILKFLVIGVAVSITITLFPTLMAIVIAIATRKKEEIHGSAKFATDMDLVNSGLFPNPKAKNKKPSILLGKMPTGRFKGRFIELESAQFVEVPAPTRSGKGVGIVIPNCVTYSDSLVCVDIKFENLVKSGGFRQQCGQDVFLFAPDGYATDEQAREREELRTHQWNPYDYVRRSPVFRVSDVLNIANSLYPISGDKGDIWNELAGKLFKGLSCWMLDTESITGIAPSLPYVLKLGGIDGGLRAWMRREIKNHYVSDDARFEFNNCLSMAEDTYSSVESNLLSPLAIFSDRVTAAAVSGSDFDFRQLRKKRMTIYIGCQPGNLKNFGKLFNLFFEQLIS…	Worden et al. 2022
vopD	Secretion system	V. harveyi	MLDKIGNTGRADLYGLGELGKTTKAEKAPETKTEAAAIRGNSEAAVSGPKHYQLDGPKAPAIGDQARVVE KLMSALAPTVNLLMQTTEKALNGEQVIKSPSDAISQSLSLLTLLYQVSKLSREQQVLQREIAVEANVASL KSQAQELNNSAKAMIAMAVISGVMAGVTAIMGAVGSMKAGKKIKQEAAGNKAFKGQQANLDAKMAEIKNT KGFEGAKAKRGEMHREANMIRTDMDHIKADTTAYGRKFDKQMGNNQATNSVIQALTQMANSASNVEQTKA QARSKEDEVLATRAQASKQKADENVGFQEGLLKELRELFRSIADSQNQAWRASIPTV	Ruwandeepika et al. 2015
vpa0450	Secretion system	V. parahaemolyticus	MSTIQINSQHRGNLDLADIQNIKTNAKEGDTVKFGSVFGKEYSVTKSNDGEISLKQKENRSFFNRFFSKT DSSKNSDLKLNLMNQQLHKKENNGNVKVLTLTYNQANQKMPAETKNYFQNLIQKGDYDVVLFAEQESKLL ANDLELDGMNLLSQNKMKVMTKGLGEGISYTSMSVFAKDGVDINVKNESEYRHGIGGRNMEFFMGITGNK GGVKTALEINGQPLNVISAHLDSNKEVKREFEGNKLMEGINPNEEVLITGDLNEREKRVAEGSDVLYDPI AHDDTHLAKHGFKFKPLDSHTYMQLDKHTGNIKQKEGRDRPDFGELDNTGLTNKTGNLQNHQTSVITDGF ENVSDHKPVQSTFEVRSFSQKLIENAFTQNANDFKNDAAYLKPG…	Manual identification
vscB	Secretion system	V. parahaemolyticus	MLDKMMKSLAETLGIGPFIAGENGAYTIEVDQLTLTIKQHSSWILWETALPLRFNEHLDYQQEQALKRCM QLSLKTLRDTPSVLTTNADQQLILQGKAMIENTSNDQFAELLAQHANVCERYMEMLEHERVNHTISHHVW LP	Zhang et al. 2021
vscF	Secretion system	V. parahaemolyticus	MSFYDATNSVNLDDVKTKLEQQAKDANKSVTDAIKNLETNADDPSKLAELQHAINKWSVVYNINATTTRA IKDVMQSILQKV	Manual identification
vscN	Secretion system	V. parahaemolyticus	MNDFSYITETQQSAIKQTRLIQIRGRVTQVTGTIIKAVVPGVRVGELCELRNPDQTLSLLAEVVGFQQHH ALLTPLGNMFGISSNTEVSPLGKMHEVGVGAHLLGKILDGLGRPFDGTQSKEPSAWYPVYRDAPPPMQRK LIEKPISMGVRSIDGLLTCGEGQRMGIFAAAGGGKSTLLAKLIRSADVDVTVLALIGERGREVREFIEHD LGEEGMARSVLVVATSDRPAMERAKAAFVATSIAEYFRDQGKRVLLLMDSVTRFARAQREIGLAAGEPPT RRGYPPSVFAALPKLMERAGQSDKGSITALYTVLVEGDDMTEPVADETRSILDGHIILSRKLAAMNHYPA IDVLRSASRVMNQIVDKTHQASAAHMREMLAKYEEVELLIKIGE…	Zhang et al. 2021
vscP	Secretion system	V. parahaemolyticus	MRIKPSTDTPSTQPHSPQSPMPIDDHAMLQSRFERALKENPDQTKPQPNETNNQAALEAKKPFTENYSER SLASLHSTGSNQRKTAEKSAFAQNNDVVTENINNESDTSSPIALNTQDKMPSDMDANMKPDIRIPTTGDK KLPMEPSNKREKNADEQDAFERLVEDHDDSKTELAAAKTAESHESTQSPKDTKHIPTAGTKPNTVETVSD ALASTLASTTVASATSASLASHPVTSTVHKTATKTEVNKHEGDSSLGFNSRNLKTPIPNDEHPKASQAER TLLDRAMLDSEKSNDKPMHQPVTTPITQGDVILKGISPPQPTQPTREVNQLIQQLVDKVYVALPTASNEK EVRLFLSEGQLKGGEIHIKLDSQGYSVTIRQEHALSIINQQARQ…	Ruwandeepika et al. 2015
xcpW	Secretion system	V. harveyi	MLRSKIQRINKHRKRNQRGFTLIEVLVSIAIFASMSVAAYQVVSQVQRSNVLSQERTQRLNELQRAMVMMDNDFRQMAMRQMRTNGEEPSKQLLFWSDYLLDSDAKGVMFARLGWHNPQQQFPRGEVTKVGYRIKDEVLQRVWWRYPDTPTGQEGIVTPLLTQVEEFDMRFYDGKSWKKEWASSSELPKAVSVILKLKDYGEITRTYLTPDGKLASSSQDNSGGSNSSGGNNSSGGNNG	Manual identification
yopB	Secretion system	Yersinia enterocolitica subsp. palearctica Y11	MSALITHDRSTPVTGSLVPYIETPAPAPLQTQQVAGELKDKNGGVSSQGVQLPAPLAVVASQVTEGQQQE ITKLLESVTRGTAGSQLISNYVSVLTNFTLASPDTFEIELGKLVSNLEEVRKDIKIADIQRLHEQNMKKI EENQEKIKETEENAKQVKKSGMASKIFGWLSAIASVVIGAIMMASGVGAVAGAMMIASGVIGMANMAVKQ AAEDGLISQEAMQVLGPILTAIEVALTVVSTVMTFGGSALKCLADIGAKLGANTASLAAKGAEFSAKVAQ ISTGISNTVGSAVTKLGGSFGSLTMSHVIRTGSQATQVAVGVGSGITQTINNKKQADLQHNNADLALNKA DMAALQSIIDRLKEELSHLSESHQQVMELIFQMINAKGDMLHNL…	Manual identification
ypkA	Secretion system	Yersinia enterocolitica subsp. palearctica Y11	MKIMGTMPPSISLAKAHERISQHWQNPVGELNIGGKRYRIIDNQVLRLNPHSGFSLFREGVGKIFSGKMF NFSIARNLTETLHAAQKTTSQELRSDIPNALSNLFGAKPQTELPLGWKGKPLSGAPDLEGMRVAETDKFA EGESHISIIETKDNQRLVAKIERSIAEGHLFAELEAYKHIYKTAGKHPNLANVHGMAVVPYGNRKEEALL MDEVDGWRCSDTLRSLADSWKQGKINSEAYWGTIKFIAHRLLDVTNHLAKAGIVHNDIKPGNVVFDRASG EPVVIDLGLHSRSGEQPKGFTESFKAPELGVGNLGASEKSDVFLVVSTLLHGIEGFEKDPEIKPNQGLRF ITSEPAHVMDENGYPIHRPGIAGVETAYTRFITDILGVSADSRP…	Manual identification
astA	Toxin	V. harveyi	MLVVRPIAMSDYDALHTCAVESGHGFTSLPVNEELLTNRIKHSEYSFGKPDVKEAGDEGYLMVGFESETGEVAGTTGIEASIGWDVPFYSYHISKVVHSSPKLGVNNVVKLLTFGNNYTGNSEICTLFLREKFRGGLNGRLMSKCRFLMMAEHPERFSETIFAEMRGVSDENGNSPFWQWLQEHFFSIDFTLADYLTGIGKKGFIADLMPKLPIYINLLSPEAQAVIGKVHDNTRPALKLLEREGFTNRGYVDIFDGGPTVECDLRNIESVRHSFRAQVKISEHTSTQDFLMCNSSFENFRAAAAKAAYDAETQSVVLAPELADALLVEEGDFVRLLPQ	Fu et al. 2021
astD	Toxin	V. harveyi	MTHWIAGEWVQGQGEAFTSLSPYNQEVIWQGNGATAEQVNQAVSAAREAFVDWKKRPFAEREAIVLAFAEKVKENSEKIAEVIAKETGKPIWETRTEAAAMAGKIAISIRAYHDRTGEATREAAGNQIVLRHRPLGVMAVFGPYNFPGHLPNGHIVPALLAGNTVVFKPSEQTPWTGELAMKLWEEVGLPKGVINLVQGAKETGIALADAKGIDGVLFTGSANTGHVLHRQFAGQPGKMLALEMGGNNPMVISDNYGDLDATVYTIIQSAFISAGQRCTCARRLYIPFGDKGDAVITKLVEATRNIRVGQPFAEPAPFMGPQISVAAAKFILDAQANLQSLGGESLIEAKAGEAAFVSPGIIDVTNIAELPDEEYFGPLLQVVRYEGLEKAVELANDTR…	Fu et al. 2021
astE	Toxin	V. harveyi	MTKSLFRQSFLTDTLDVHIDVAPAEQVLSNGVKLKLYQRGVLEVIPDEYTQETKNVIISCGVHGDETAPMELVDSIIKDIESGFQKVEARCLFIIAHPESTLAHTRFLEENLNRLFDEKEHEPTKELAIADTLKLLVRDFYQDTVAETRWHLDLHCAIRDSKHYTFAVSPKTRHPVRSKALIDFLDSAHIEAVLLSNSPTSTFSWFSAENYGAQALTMELGRVARIGENDLDKLTAFDLSLRNLIADAKAEHLSKPCIKYRVSRTIVRLHEDFDFMFDDNVENFTSFVHGEVFGHDGDKPLMAKNDNEAVVFPNRHVAIGQRAALMVCEVKTRYEDGELVYD	Fu et al. 2021
ctxA	Toxin	V. cholerae	MVKIIFVFFIFLSSFSYANDDKLYRADSRPPDEIKQSGGLMPRGQSEYFDRGTQMNINLY DHARGTQTGFVRHDDGYVSTSISLRSAHLVGQTILSGHSTYYIYVIATAPNMFNVNDVLG AYSPHPDEQEVSALGGIPYSQIYGWYRVHFGVLDEQLHRNRGYRDRYYSNLDIAPAADGY GLAGFPPEHRAWREEPWIHHAPPGCGNAPRSSMSNTCDEKTQSLGVKFLDEYQSKVKRQI FSGYQSDIDTHNRIKDEL	Ruwandeepika et al. 2010
hylA	Toxin	V. cholerae	MPKLNRCAIAIFTILSAISSPTLLANINEPSGEAADIISQVADSHAIKYYNAADWQAEDN ALPSLAELRDLVINQQKRVLVDFSQISDAEGQAEMQAQFRKAYGVGFANQFIVITEHKGE LLFTPFDQAEEVDPQLLEAPRTARLLARSGFASPAPANSETNTLPHVAFYISVNRAISDE ECTFNNSWLWKNEKGSRPFCKDANISLIYRVNLERSLQYGIVGSATPDAKIVRISLDDDS TGAGIHLNDQLGYRQFGASYTTLDAYFREWSTDAIAQDYRFVFNASNNKAQILKTFPVDN INEKFERKEVSGFELGVTGGVEVSGDGPKAKLEARASYTQSRWLTYNTQDYRIERNAKNA QAVSFTWNRQQYATAESLLNRSTDALWVNTYPV…	Ruwandeepika et al. 2010
tdh	Toxin	V. harveyi	MKIKALSKLKPEEGIWMTEVEKPEVGHNDILIKIKKTAICGTDVHIYNWDEWSQKTIPVPMVVGHEYVGE VVAIGQEVRGFEIGDRVSGEGHITCGHCRNCRGGRTHLCRNTIGVGVNREGAFAEYLVIPAFNAFKIPEG ISDDLASIFDPFGNAVHTALSFDLVGEDVLITGAGPIGIMAAAVAKHVGARHVVITDVNEYRLELARKMG VTRAVNVAEEKLEDVMSELGMTEGFDVGLEMSGNPSAFNSMLTTMNHGGRIALLGIPPSDMGIDWNQVIF KGLVIKGIYGREMFETWYKMASLIQSGLDLSPIITHHYKIDDFQEGFDVMRSGMSGKVILDWE	Ruwandeepika et al. 2010
tlh	Toxin	V. parahaemolyticus	MMKKTITLLTALLPLASAVAEEPTLSPEMVSASEVISTQENQTYTYVRCWYRTSYSKDDPATDWEWAKNE DGSYFTIDGYWWSSVSFKNMFYTNTSQNVIRQRCEATLDLANENADITFFAADNRFSYNHTIWSNDAAMQ PDQINKVVALGDSLSDTGNIFNASQWRFPNPNSWFLGHFSNGFVWTEYIAKAKNLPLYNWAVGGAAGENQ YIALTGVGEQVSSYLTYAKLAKNYKPANTLFTLEFGLNDFMNYNRGVPEVKADYAEALIRLTDAGAKNFM LMTLPDATKAPQFKYSTQEEIDKIRAKVLEMNEFIKAQAMYYKAQGYNITLFDTHALFETLTSAPEEHGF VNASDPCLDINRSSSVDYMYTHALRSECAASGAEKFVFWDVTHP…	Fu et al. 2021
toxR	Toxin	V. parahaemolyticus	MTNIGTKFLLAQRFTFDPNSNSLADQQSGNEVVRLGSNESRILLMLAERPNEVLTRNELHEFVWREQGFE VDDSSLTQAISTLRKMLKDSTKSPEFVKTVPKRGYQLICTVERLSPLSSDSSSIEVEEPASDNNDASANE VETIVEPSLATTSDAIVEPEAPVVPEKAPVASAVNPWIPRVILFLALLLPICVLLFTNPAESQFRQIGEY QNVPVMTPVNHPQINNWLPSIEQCIERYVKHHAEDSLPVEVIATGGQNNQLILNYIHDSNHSYENVTLRI FAGQNDPTDICK	Ruwandeepika et al. 2010
toxRVh	Toxin	V. harveyi	MRIILLGAPGAGKGTQANFIMDKYGIPQISTGDMLRAAIKAGTELGKQAKAVIDAGQLVSDEIILGLIKERIAQDDCEKGFLLDGFPRTIPQADGLKEMGVDVDYVIEFDVADDVIVERMAGRRAHLPSGRTYHVVYNPPKVEGKDDVTGEDLVVRDDDKEETVRARLGVYHEQTAPLINYYGKEAEAGNTKYLKFDGTKQVAEVSADIEKALA	Ruwandeepika et al. 2010
trh	Toxin	V. parahaemolyticus	MKYRYFAKKSFLFISMLAAFKTFAFELPSVPFPAPGSDEILFVVRDTTFNTNAPVNVEVSDFWTNRNVKR KPYKDVYGQSVFTTSGTKWLTSYMTVNINDKDYTMAAVSGYKHGHSAVFVKSDQVQLQHSYDSVANFVGE DEDSIPSKMYLDETPEYFVNVEAYESGSGNILVMCISNKESFFECKHQQ	Ruwandeepika et al. 2010
vhh	Toxin	V. harveyi	MNKTITLLSALLLPLSFAHAAEPTLSPEMVSASQVRSAQAKQTYTYVRCWYRTSYSKDEPATDWEWAENPDGSYFTLDGYWWSSVSFKNMFYTDTPQSVIKQRCEQTLDLANENADITFFAADNRFSYNHTIWSNDPVMQPDQINKVVALGDSLSDTGNIFNASQWRFPNPNSWFLGHFSNGFVWTEYIAQAKNLPLYNWAVGGAAGENQYIALTGVGEQVSSYLAYAKLAKNYKPANTLFTLEFGLNDFMNYNRSVPEVKSDYAEALIKLTDAGAKNLLLMTLPDATRAPQFTYSTQEEINKIRAKIVEMNEFIKAQAAYYTAQGYNVTLYDTHALFESLTANPEQHGFVNASQACQDINRSSSVDYLYHHSLRSECASSGSDKFVFWDVTHPTTATH…	Ruwandeepika et al. 2010
vvh	Toxin	V. vulnificus	MKKMTLFTLSLLATAVQVGAQEYVPIVEKPIYITSSKIKCVLHTSGDFNATRDWCNAGAS IDVRVNVAQMRSVQSATSDGFTPDAKIVRFTVDADKPGTGIHLVNELQQDHSWFQSWANR RTYIGPFASSYDLWVKPVSGYTPKKARDLPQNENKNYQHRDTYGYSIGINGKVGAEVNKD GPKVGGEVSGSFTYNYSKTLVFDTKDYRINNRSSLSDFDISFEREFGECDELRRQELGCY FTAAHWGSGWVFDKTKFNPISYSNFKPNYDVLYEAPVSETGVTDFEMGVKLNYRARFGTV LPSALFSVYGSAGSSTNSSTVKQRIRIDWNHPLFEAEAHVTLQSLSNNDLCLDVYGENGD KTVAGGSVNGWSCHGSWNQVWGLDKEERYRSRV…	Ruwandeepika et al. 2010
zot	Toxin	V. cholerae	MSIFIHHGAPGSYKTSGALWLRLLPAIKSGRHIITNVRGLNLERMAKYLKMDVSDISIEFIDTDHPDGRLTMARFWHWARKDAFLFIDECGRIWPPRLTVTNLKALDTPPDLVAEDRPESFEVAFDMHRHHGWDICLTTPNIAKVHNMIREAAEIGYRHFNRATVGLGAKFTLTTHDAANSGQMDSHALTRQVKKIPSPIFKMYASTTTGKARDTMAGTALWKDRKILFLFGMVFLMFSYSFYGLHDNPIFTGGNDATIESEQSEPQSKATVGNAVGSKAVAPASFGFCIGRLCVQDGFVTVGDERYRLVDNLDIPYRGLWATGHHIYKDTLTVFFETESGSVPTELFASSYRYKVLPLPDFNHFVVFDTFAAQALWVEVKRGLPIKTENDKKGLNSIF	Ruwandeepika et al. 2010
ureB	Urease	V. harveyi	MFAGEYQLKAEDIELCTDRTTIPVKVSNTGDRPVQVGSHYHFAEANRALSFDRELAYGHRLAIAAGMSIRFEPGQTREVELIPFAGLRQVYGFRGDVMGSLDNNSK	Huang et al. 2022
ureG_1	Urease	V. harveyi	MTQCLRVGVGGPVGSGKTALLRKLCKALKDHYNIAVVTNDIYTREDADFLLKHDALPSDRILGVETGGCPHTAIREDASMNLAAVNDLQSRHPDLELVMIESGGDNLAATFSPELSDLTIYVIDVSAGDKIPRKGGPGITKSDLLIINKIDIAEYVHASLDIMDRDAKKMRGDRPFIFANLHDGVGLEEIISFILKEGMLPDRR	Zhang et al. 2021
ureG_2	Urease	V. harveyi	MQEDYKQPLRIGVGGPVGSGKTALLEVLCKTLRDLYQIAVVTNDIYTQEDAKILTQAEALDADRIIGVETGGCPHTAIREDASMNLAAVEELSTRHKNLDVVFIESGGDNLSATFSPELADLMIYVIDVSEGEKIPRKGGPGITRSDLLVINKIDLAPYVGASLEVMEADTARMRPEKPYVFTNLKEGKGLQEIIDFIVDKGMLEKR	Zhang et al. 2021
