# Supplementary material for: Vibrio harveyi plasmids as drivers of virulence in barramundi (Lates calcarifer)
Source: PLoS One. 2025 May 19;20(5):e0319450. doi: 10.1371/journal.pone.0319450 (PMC12088062; doi:10.1371/journal.pone.0319450)
Supplement: S2 Table — (XLSX) [file pone.0319450.s005.xlsx]

## Sheet: S2 Table
S2 Table. Geographical and host origin of publicly available Vibrio harveyi genomes included for phylogenetic analyses.
Strain ID	Short read archive identifier	Continent	Country	Species	Collection Year
2HWH015	SRR11841527	Asia	China	Pufferfish (Takifugu rubripes)	2015
2HWH021	SRR11841528	Asia	China	Pufferfish (Takifugu rubripes)	2014
2HWH020	SRR11841529	Asia	China	Pufferfish (Takifugu rubripes)	2014
2HWH009	SRR11841530	Asia	China	Pufferfish (Takifugu rubripes)	2013
2HWH008	SRR11841531	Asia	China	Pufferfish (Takifugu rubripes)	2014
WHWH007	SRR11841532	Asia	China	Environment (groundwater)	2014
DLP1171	SRR11841535	Asia	China	Turbot (Scophthalmus maximus)	2015
OTH-19-VL-NY-FL-0035	SRR13280234	North America	USA	Freshwater fish (Unknown species)	2019
OTH-19-VL-SD-NC-0060	SRR13280271	North America	USA	Striped bass (Morone saxatilis)	2019
A27	SRR13962173	Europe	Croatia	European seabass (Dicentrarchus labrax)	2018
A2	SRR13962174	Europe	Croatia	European seabass (Dicentrarchus labrax)	2018
94/17	SRR13962175	Europe	Croatia	European seabass (Dicentrarchus labrax)	2017
YK60	SRR17393357	Asia	China	Environment (rearing water sample)	2018
YJ170	SRR17393361	Asia	China	Environment (rearing water sample)	2019
YJ160	SRR17393362	Asia	China	Environment (rearing water sample)	2019
ATCC33866	SRR17729643	Asia	China	Environment (seawater sample)	2021
TS-628	SRR21314624	Asia	China	Grouper (Epinephelus fuscoguttatus)	2002
22FBVib0145	SRR21885129	Asia	South Korea	Olive flounder (Paralichthys olivaceus)	2021
TCFB 0558	SRR23682349	Oceania	Australia	Barramundi (Lates calcarifer)	1995
GCF_001591145.1	SRR24070346	Asia	Malaysia	Barramundi (Lates calcarifer)	2021
EFL_2201	SRR25067778	Asia	China	Grouper (Epinephelus lanceolatus X Epinephelus fuscoguttatus)	2022
MWU1063	SRR25169360	North America	USA	Cownose ray (Rhinoptera bonasus)	2023
AQ-22-VL-ON-ON-0003	SRR26182256	North America	Canada	Grunt (Haemulon flavolineatum)	2022
AQ-2023-VL-ON-ON-0005	SRR26900676	North America	Canada	Clownfish (Amphiprion frenatus)	2023
LMG 3418	SRR2817442	North America	USA	Shark (Unknown species)	1982
ATCC43516	SRR2817447	North America	Bahamas	Shark (Unknown species)	Unknown
CUB2	SRR2931635	North America	Cuba	Environment (seawater)	2014
RT-6	SRR5410471	Asia	India	Environment (water from an aquaculture pond)	2016
SB1	NZ_CP125877.1	Asia	India	Barramundi (Lates calcarifer)	2020
