# Supplementary material for: Vibrio harveyi plasmids as drivers of virulence in barramundi (Lates calcarifer)
Source: PLoS One. 2025 May 19;20(5):e0319450. doi: 10.1371/journal.pone.0319450 (PMC12088062; doi:10.1371/journal.pone.0319450)
Supplement: S3 Table — (XLSX) [file pone.0319450.s006.xlsx]

## Sheet: S3 Table
S3 Table. Doses of Vibrio harveyi determined using colony forming unit (CFU) counts performed retrospectively.
Experiment		Isolate	CFU per mL
Experiment 1	Replicate 1	Vh-14	3.64 × 108
		Vh-15	3.37 × 108
		Vh-26	3.08 × 108
		Vh-28	3.08 × 108
		Vh-31	3.52 × 108
		Vh-33	3.03 × 108
		Vh-47	3.16 × 108
		TCFB 0558	2.78 × 108
	Replicate 2	Vh-14	3.56 × 108
		Vh-15	3.39 × 108
		Vh-26	3.59 × 108
		Vh-28	3.63 × 108
		Vh-31	4.41 × 108
		Vh-33	4.09 × 108
		Vh-47	4.14 × 108
		TCFB 0558	3.51 × 108
Experiment 2	Vh-14 Dose titration	Dose 1	4.04 × 108
		Dose 2	2.96 × 107
		Dose 3	2.98 × 106
		Dose 4	3.18 × 105
