# Supplementary material for: Vibrio harveyi plasmids as drivers of virulence in barramundi (Lates calcarifer)
Source: PLoS One. 2025 May 19;20(5):e0319450. doi: 10.1371/journal.pone.0319450 (PMC12088062; doi:10.1371/journal.pone.0319450)
Supplement: S4 Table — Additional identification to a species level using Matrix-assisted laser-desorption ionisation time-of-flight mass spectrometry (MALDI-ToF MS) and average nucleotide identity (ANI, as determined with FastANI) is included. (XLSX) [file pone.0319450.s007.xlsx]

## Sheet: S4 Table
S4 Table. Summary of short and long-read sequencing for the Vibrio isolates sequenced in the study. Additional identification to species level using Matrix-assisted laser-desorption ionisation time-of-flight mass spectrometry (MALDI-ToF MS) and average nucleotide identity (ANI, as determined with FastANI) is included.
Isolate	Strain ID	Vh-14	Vh-15	Vh-24	Vh-26	Vh-28	Vh-31	Vh-33	Vh-47	1W	3W	5W	10W
Short Read	Number of contigs (> 1000 bp)	195	181	44	28	47	42	41	48	1064	503	109	302
	Largest contig	323159	341458	610901	1322941	1247413	661655	1 337 652	1247412	68353	89231	503093	150113
	N50	102455	106779	329295	673616	455982	336910	519126	456273	10149	24532	249091	48967
	GC (%)	44.81	44.81	45.47	44.98	44.87	44.92	44.94	44.87	44.85	44.83	44.83	44.76
	Coverage	92	92	70	94	93	94	94	93	93	93	93	94
	Number of bases	6224807	6230891	5689755	5694604	5693299	5760861	5748948	5692533	6720808	6439232	6008519	6465738
Long read	Number of reads	176328	156272	231446	251342	138818	195761	164904	433662	n.d (not determined)	n.d	n.d	n.d
	Bases (Gb)	1.23	1.08	1.6	1.73	0.98	1.45	1.2	3.1	n.d	n.d	n.d	n.d
	Median read length	3112	2900	3500	3620	2800	3200	3100	4000	n.d	n.d	n.d	n.d
	Median Phred score	19.6	19.4	19.4	19.4	19.3	19.5	19.4	19.6	n.d	n.d	n.d	n.d
	GC (%)	44.96	44.96	45.5	45.05	44.92	45.01	45	44.92	n.d	n.d	n.d	n.d
	Genome size (bp)	6094941	6095746	5763910	5765494	5775752	5764495	5822665	5775752	n.d	n.d	n.d	n.d
	Chromosome 1 (bp)	3689127	3690116	3552683	3517156	3618829	3505847	3558774	3618829	n.d	n.d	n.d	n.d
	Chromosome 2 (bp)	2405814	2405630	2211227	2248338	2156923	2258655	2263891	2156923	n.d	n.d	n.d	n.d
Identification	MALDI-TOF	V. harveyi	V. harveyi	V. harveyi	V. harveyi	V. harveyi	V. harveyi	V. harveyi	V. harveyi	V. harveyi	V. harveyi	V. harveyi	V. harveyi
	ANI (similarity to listed species > 97%)	V. harveyi	V. harveyi	V. campbellii	V. harveyi	V. harveyi	V. harveyi	V. harveyi	V. harveyi	V. harveyi	V. harveyi	V. harveyi	V. harveyi
Antimicrobial resistance genes	Number of antimicrobial resistance genes detected in short-reads	3	3	n.d	3	3	3	3	3	3	3	3	3
Plasmids	Number of plasmids (> 5,000 bp in length)	8	9	n.d	0	0	2	0	0	n.d	n.d	n.d	n.d
Prophage	Number of intact prophages	4	5	n.d	1	1	1	0	1	n.d	n.d	n.d	n.d
