# Supplementary material for: Vibrio harveyi plasmids as drivers of virulence in barramundi (Lates calcarifer)
Source: PLoS One. 2025 May 19;20(5):e0319450. doi: 10.1371/journal.pone.0319450 (PMC12088062; doi:10.1371/journal.pone.0319450)
Supplement: S5 Table — (XLSX) [file pone.0319450.s008.xlsx]

## Sheet: S5 Table
S5 Table. Plassembler results for Vibrio harveyi isolates containing plasmids detected during long-read sequencing with coding sequences and non-coding RNA annotated using Bakta.
Isolate	Contig	Length	Plasmid Copy Number	Circularity	PLSDB match	Mash distance	Match ID	Match Description	CDSs	ncRNA
Vh-14	1	105412	1.76	Non-circular	Yes	0.0574401	1132114085	Vibrio harveyi strain QT520 plasmid p3, complete sequence	131	2
	2	82515	2.52	Circular	Yes	0.0433296	1132114072	Vibrio harveyi strain QT520 plasmid p1, complete sequence	81	1
	3	62199	3.44	Non-circular	Yes	0.0829489	1132114079	Vibrio harveyi strain QT520 plasmid p2, complete sequence	74	0
	4	54334	2.4	Circular	Yes	0.0492808	1326071257	Vibrio harveyi strain 345 plasmid p345-67, complete sequence	60	2
	5	48429	4.19	Circular	Yes	0.0485634	1326071257	Vibrio harveyi strain 345 plasmid p345-67, complete sequence	58	1
	6	32775	4.47	Non-circular	No	-	-	-	34	0
	7	28581	4.38	Non-circular	Yes	0.035622	1957256420	Vibrio nigripulchritudo strain TUMSAT-TG-2018 plasmid pVNTG4, complete sequence	31	0
	8	5097	44.74	Circular	No	-	-	-	6	0
Vh-15	1	83873	4.81	Non-circular	Yes	0.0579033	1132114079	Vibrio harveyi strain QT520 plasmid p2, complete sequence	83	2
	2	79738	5.03	Non-circular	Yes	0.0595738	1957256420	Vibrio nigripulchritudo strain TUMSAT-TG-2018 plasmid pVNTG4, complete sequence	87	1
	3	71046	2.64	Non-circular	Yes	0.0545702	1132114072	Vibrio harveyi strain QT520 plasmid p1, complete sequence	91	0
	4	37375	1.87	Non-circular	No	-	-	-	43	0
	5	19913	3.08	Non-circular	Yes	0.0709514	1957256420	Vibrio nigripulchritudo strain TUMSAT-TG-2018 plasmid pVNTG4, complete sequence	22	0
	6	18890	4.11	Non-circular	Yes	0.0723061	1132114079	Vibrio harveyi strain QT520 plasmid p2, complete sequence	22	0
	7	10721	2.28	Non-circular	No	-	-	-	12	0
	8	6173	2.71	Non-circular	No	-	-	-	9	0
	9	5097	49.8	Circular	No	-	-	-	6	0
Vh-31	1	61899	1.87	Circular	No	-	-	-	69	0
	2	24313	1.45	Circular	No	-	-	-	32	0
