# Supplementary material for: Vibrio harveyi plasmids as drivers of virulence in barramundi (Lates calcarifer)
Source: PLoS One. 2025 May 19;20(5):e0319450. doi: 10.1371/journal.pone.0319450 (PMC12088062; doi:10.1371/journal.pone.0319450)
Supplement: S6 Table — (XLSX) [file pone.0319450.s009.xlsx]

## Sheet: S6 Table
S6 Table. Antimicrobial resistance (AMR) genes detected using AMRFinder in short-read assemblies of V. harveyi. '+' indicates gene found in nucleotide sequence of strain whilst '-' is when the gene was not identified.
		Antimicrobial resistance genes
Strain ID	Short read archive identifier	aph(3")-lb	aph(6)-ld	blaGMA-1	blaTEM-1	blaVHH-1	bleO	catA2	floR	fos (FosG/FosC2-related fosfomycin resistance glutathione transferase)	sul2	tet(34)	tet(35)	tet(59)	tet(B)	tet(M)
Vh-14	-	-	-	-	-	+	-	-	-	-	-	+	+	-	-	-
Vh-15	-	-	-	-	-	+	-	-	-	-	-	+	+	-	-	-
Vh-26	-	-	-	-	-	+	-	-	-	-	-	+	+	-	-	-
Vh-28	-	-	-	-	-	+	-	-	-	-	-	+	+	-	-	-
Vh-31	-	-	-	-	-	+	-	-	-	-	-	+	+	-	-	-
Vh-33	-	-	-	-	-	+	-	-	-	-	-	+	+	-	-	-
Vh-47	-	-	-	-	-	+	-	-	-	-	-	+	+	-	-	-
1W	-	-	-	-	-	+	-	-	-	-	-	+	+	-	-	-
3W	-	-	-	-	-	+	-	-	-	-	-	+	+	-	-	-
5W	-	-	-	-	-	+	-	-	-	-	-	+	+	-	-	-
10W	-	-	-	-	-	+	-	-	-	-	-	+	+	-	-	-
2HWH015	SRR11841527	-	-	-	-	+	-	-	-	-	-	+	+	-	-	-
2HWH021	SRR11841528	-	-	-	-	+	-	-	-	-	-	+	+	-	-	-
2HWH020	SRR11841529	-	-	-	-	+	-	-	-	-	-	+	+	-	-	-
2HWH009	SRR11841530	-	-	-	+	+	+	-	-	-	-	+	+	-	-	-
2HWH008	SRR11841531	-	-	-	-	+	-	-	-	-	-	+	+	-	-	-
WHWH007	SRR11841532	-	-	-	-	+	-	-	-	-	-	+	+	-	-	-
DLP1171	SRR11841535	-	-	-	-	+	-	-	-	-	+	+	+	-	-	-
OTH-19-VL-NY-FL-0035	SRR13280234	-	-	-	-	+	-	-	-	-	-	+	+	-	-	-
OTH-19-VL-SD-NC-0060	SRR13280271	-	-	-	-	+	-	-	-	-	-	+	+	-	-	-
A27	SRR13962173	-	-	-	-	+	-	-	-	-	-	+	+	-	-	-
A2	SRR13962174	-	-	-	-	+	-	-	-	-	-	+	+	-	-	-
94/17	SRR13962175	-	-	-	-	+	-	-	-	-	-	+	+	-	-	-
YK60	SRR17393357	+	+	-	-	+	-	+	+	-	+	+	+	+	-	-
YJ170	SRR17393361	+	+	-	-	+	-	+	+	-	+	+	+	+	-	-
YJ160	SRR17393362	+	+	-	-	+	-	+	+	-	+	+	+	+	-	-
ATCC33866	SRR17729643	-	-	-	-	+	-	-	-	-	-	+	+	-	-	-
TS-628	SRR21314624	-	-	-	-	+	-	-	-	-	-	+	+	-	+	-
22FBVib0145	SRR21885129	+	+	+	-	+	-	-	+	-	+	+	+	-	+	+
TCFB 0558	SRR23682349	-	-	-	-	+	-	-	-	-	-	+	+	-	-	-
GCF_001591145.1	SRR24070346	-	-	-	-	+	-	-	-	-	-	+	+	-	-	-
EFL_2201	SRR25067778	-	-	-	-	+	-	-	-	-	-	+	+	-	-	-
AQ-22-VL-ON-ON-0003	SRR26182256	-	-	-	-	+	-	-	-	-	-	+	+	-	-	-
AQ-2023-VL-ON-ON-0005	SRR26900676	-	-	-	-	+	-	-	-	-	-	+	+	-	-	-
LMG 3418	SRR2817442	-	-	-	-	+	-	-	-	-	-	+	+	-	-	-
ATCC43516	SRR2817447	-	-	-	-	+	-	-	-	-	-	+	+	-	-	-
SB1	NZ_CP125877.1	-	-	-	-	+	-	-	-	-	-	+	+	-	-	-
