# Supplementary material for: Vibrio harveyi plasmids as drivers of virulence in barramundi (Lates calcarifer)
Source: PLoS One. 2025 May 19;20(5):e0319450. doi: 10.1371/journal.pone.0319450 (PMC12088062; doi:10.1371/journal.pone.0319450)
Supplement: S7 Table — (XLSX) [file pone.0319450.s010.xlsx]

## Sheet: S7 Table
S7 Table. Prophage regions predicted using PHASTEST in Vibrio harveyiisolates sequenced in this study.
Isolate	# Prophage regions predicted	Length (Kb)	Completeness	Score	Number of Total Proteins	Region Start	Region End	Most Common Phage	GC %
Vh-14	4	38.7	Questionable	90	32	1400171	1438957	PHAGE_Vibrio_12A4_NC_021068(17)	45.91
		32.3	Intact	140	43	3901291	3933508	PHAGE_Entero_SfMu_NC_027382(14)	46.61
		14.5	Intact	93	23	4038332	4052843	PHAGE_Vibrio_VfO3K6_NC_002362(5)	41.29
		42.8	Intact	150	48	5358731	5401597	PHAGE_Vibrio_PV94_NC_027368(32)	45.41
Vh-15	5	38.7	Questionable	90	32	1400171	1438957	PHAGE_Vibrio_12A4_NC_021068(17)	45.91
		42.7	Intact	150	46	3909538	3952281	PHAGE_Vibrio_PV94_NC_027368(32)	45.26
		14.5	Intact	93	22	5253155	5267666	PHAGE_Vibrio_VfO4K68_NC_002363(5)	41.29
		32.2	Intact	140	42	5372490	5404707	PHAGE_Entero_SfMu_NC_027382(14)	46.61
		31.1	Questionable	80	16	6168928	6200067	PHAGE_Salmon_SJ46_NC_031129(3)	41.75
Vh-26	1	9.4	Intact	135	16	1764160	1773641	PHAGE_Vibrio_VfO3K6_NC_002362(9)	44.78
Vh-28	1	8.6	Intact	135	14	1820763	1829405	PHAGE_Vibrio_VfO3K6_NC_002362(9)	45.44
Vh-31	1	21.5	Questionable	90	23	40193	61763	PHAGE_Shigel_Ss_VASD_NC_028685(3)	42.65
Vh-33	0	-	-	-	-	-	-	-	-
Vh-47	1	8.6	Intact	135	14	1820763	1829405	PHAGE_Vibrio_VfO3K6_NC_002362(9)	45.44
