# Supplementary material for: Vibrio harveyi plasmids as drivers of virulence in barramundi (Lates calcarifer)
Source: PLoS One. 2025 May 19;20(5):e0319450. doi: 10.1371/journal.pone.0319450 (PMC12088062; doi:10.1371/journal.pone.0319450)
Supplement: S8 Table — For biofilm, mean OD + SE at 600nm is reported. For urease, a positive or negative result is reported and for haemolysis, a positive or negative result is reported and the mean + SE in mm is reported for those exhibiting haemolysis. All other tests are reported as the mean + SE in mm for all replicates for each isolate under each condition. (XLSX) [file pone.0319450.s011.xlsx]

## Sheet: S8 Table
S8 Table. Phenotypic characteristics of Vibrio harveyi at three different temperatures: 22°C, 28°C (optimal growth temperature) and 34°C. For biofilm, mean OD + SE at 600nm is reported. For urease, a positive or negative result is reported and for haemolysis, a positive or negative result is reported and the mean + SE in mm is reported for those exhibiting haemolysis. All other tests are reported…
Characteristic	Temperature	Vh-14	Vh-15	Vh-26	Vh-28	Vh-31	Vh-33	Vh-47	TCFB-0558
Lipase	22	0.67 ± 0.33	0.67 ± 0.33	1 ± 0.0	1.0 ± 0.0	1.33 ± 0.33	0.33 ± 0.33	1.33 ± 0.33	1.67 ± 0.33
	28	3.33 ± 0.33	3.0 ± 1.0	5.0 ± 0.0	6.0 ± 0.0	2.0 ± 0.0	6.0 ± 0.58	6.67 ± 0.67	8.33 ± 0.88
	34	3.5 ± 0.5	4.0 ± 0.0	4.67 ± 0.33	4.0 ± 0.58	2.33 ± 0.33	5.0 ± 0.58	5.33 ± 0.33	4.67 ± 0.33
Phospholipase	22	0.67 ± 0.33	1.33 ± 0.33	0.67 ± 0.33	0.67 ± 0.33	1.33 ± 0.33	1.0 ± 0.0	0.67 ± 0.33	0.33 ± 0.33
	28	2.0 ± 0.0	0.67 ± 0.33	1.67 ± 0.33	1.33 ± 0.33	3.50 ± 0.5	3.50 ± 0.5	6.5 ± 0.5	7.5 ± 0.5
	34	4.0 ± 0.58	4.33 ± 0.33	1.67 ± 0.33	1.67 ± 0.33	2.0 ± 0.58	1.67 ± 0.33	3.33 ± 0.33	3.67 ± 0.67
Caseinase	22	1.33 ± 0.33	1.33 ± 0.33	1.67 ± 0.33	1.33 ± 0.33	1.0 ± 0.0	1.0 ± 0.0	1.33 ± 0.33	1.33 ± 0.33
	28	2.67 ± 0.33	2.33 ± 0.33	3.67 ± 0.33	5.0 ± 0.58	5.5 ± 1.5	4.0 ± 1.0	5.50 ± 1.50	4.0 ± 1.15 at 24 hours*
	34	3.0 ± 0.0	3.0 ± 0.0	3.33 ± 0.33	4.0 ± 0.0	3.67 ± 0.67	4.0 ± 0.0	3.67 ± 0.33	2.33 ± 0.33
Haemolysis	22	gamma	gamma	gamma	gamma	partial 2.33 ± 0.33	gamma	gamma	gamma
	28	partial 2.00 ± 0.00	partial 1.00 ± 0.00	partial 2.67 ± 0.33	partial 2.67 ± 0.33	complete 4.00 ± 1.15	partial 4.67 ± 1.67	partial 4.00 ± 1.53	partial 1.00 ± 0.00
	34	gamma	gamma	partial 1.67 ± 0.33	partial 1.33 ± 0.33	complete 12.00 ± 0.00	partial 1.33 ± 0.33	partial 1.33 ± 0.33	gamma
Urease	22	Negative	Negative	Positive	Positive	Positive	Positive	Positive	Positive
	28	Negative	Negative	Positive	Positive	Positive	Positive	Positive	Positive
	34	Negative	Negative	Positive	Positive	Positive	Positive	Positive	Positive
Swarming	22	21.40 ± 4.95	28.00 ± 6.26	23.40 ± 9.33	36.20 ± 7.64	39.20 ± 6.23	37.00 ± 5.59	30.80 ± 4.78	37.20 ± 7.91
	28	32.20 ± 11.93	40.00 ± 12.94	34.20 ± 13.92	62.40 ± 6.36	59.20 ± 4.91	69.60 ± 1.63	67.80 ± 3.46	63.00 ± 12.81
	34	54.00 ± 13.40	30.20 ± 13.13	55.40 ± 6.79	65.00 ± 4.09	71.40 ± 1.17	60.00 ± 6.99	48.60 ± 10.52	61.60 ± 11.79
Gelatinase	22	9.67 ± 0.67	9.33 ± 0.33	11.67 ± 0.33	11.67 ± 0.33	12.00 ± 0.00	12.00 ± 0.00	11.67 ± 0.33	11.00 ± 0.58
	28	13.33 ± 0.67	11.33 ± 0.88	13.00 ± 0.58	14.33 ± 0.88	14.00 ± 0.58	15.33 ± 0.33	13.33 ± 0.33	17.33 ± 0.88
	34	14.00 ± 0.58	14.00 ± 0.58	13.33 ± 1.67	16.50 ± 0.41	16.50 ± 0.41	17.50 ± 0.41	16.50 ± 0.41	17.00 ± 0.00
Biofilm	22	0.211 ± 0.013	0.209 ± 0.010	0.444 ± 0.020	0.423 ± 0.039	0.510 ± 0.050	0.307 ± 0.014	0.474 ± 0.011	0.433 ± 0.019
	28	0.229 ± 0.008	0.219 ± 0.009	.338 ± 0.025	0.287 ± 0.047	0.221 ± 0.012	0.166 ± 0.003	0.343 ± 0.013	0.315 ± 0.014
	34	0.124 ± 0.009	0.124 ± 0.009	0.430 ± 0.019	0.288 ± 0.017	0.394 ± 0.012	0.403 ± 0.022	0.320 ± 0.021	0.224 ± 0.009
* Overgrown by 48 hours
