# Supplementary material for: Vibrio harveyi plasmids as drivers of virulence in barramundi (Lates calcarifer)
Source: PLoS One. 2025 May 19;20(5):e0319450. doi: 10.1371/journal.pone.0319450 (PMC12088062; doi:10.1371/journal.pone.0319450)
Supplement: S9 Table — (XLSX) [file pone.0319450.s012.xlsx]

## Sheet: S9 Table
S9 Table. Distance matrix generated from IR Biotyper software for Fourier Transform Infrared Spectroscopy for the eight Vibrio harveyi isolates phenotypically investigated in this study.
Isolate	Vh-14									Vh-15									Vh-33										Vh-31									Vh-26									Vh-47
Vh-14		3.99	5.14	4.44	4.5	4.75	4.83	4.31	4.05	12.28	10.55	8	6.39	6.56	8.64	9.18	9.57	9.38	121.79	119.95	121.01	120.22	120.89	119.92	119.98	123.45	122.79	122.29	91.08	88.27	89	88.23	87.36	89.83	86.49	87.52	87.11	115.42	114.5	116.35	114.42	113.41	113.12	112.85	114.35	114.1	107.55	107.43	107.41
	3.99		2.71	2.59	5.65	4.18	4.65	3.72	3.97	8.9	7.62	5.69	3.33	4.11	6.45	6.93	6.79	6.69	121.43	119.61	120.7	119.89	120.57	119.54	119.64	123.11	122.44	121.93	91.14	88.41	89.14	88.36	87.48	89.97	86.62	87.64	87.23	115.82	114.95	116.81	114.86	113.87	113.62	113.26	114.76	114.5	107.88	107.78	107.77
	5.14	2.71		2.37	5.56	3.3	3.5	3.83	3.93	9.41	7.67	7.15	4.85	5.31	7.17	7.65	8.22	7.84	119.04	117.2	118.28	117.48	118.15	117.15	117.24	120.71	120.05	119.54	89.14	86.49	87.2	86.43	85.52	88	84.67	85.68	85.25	113.76	112.92	114.78	112.84	111.8	111.57	111.2	112.7	112.43	105.86	105.75	105.74
	4.44	2.59	2.37		5.01	2.43	3.85	3.76	3.74	8.98	6.94	5.67	3.75	3.84	6.39	6.57	7.34	7.28	120.03	118.17	119.26	118.45	119.11	118.12	118.21	121.66	121.02	120.49	89.66	86.88	87.61	86.82	85.93	88.48	85.1	86.14	85.73	115.13	114.28	116.16	114.22	113.17	112.93	112.54	114.07	113.8	106.68	106.57	106.57
	4.5	5.65	5.56	5.01		3.31	3.19	3.16	2.5	13.12	11.76	9.8	7.9	8.06	10.64	10.86	11.45	11.5	118.87	117.07	118.15	117.33	118.05	117.01	117.07	120.6	119.88	119.39	88.13	85.22	86.01	85.24	84.39	86.87	83.52	84.59	84.17	113.69	112.8	114.62	112.74	111.68	111.41	111.05	112.58	112.31	105.39	105.28	105.29
	4.75	4.18	3.3	2.43	3.31		2.62	2.84	2.4	10.88	8.85	7.75	5.83	5.98	8.69	8.79	9.57	9.6	118.78	116.94	118.02	117.2	117.88	116.88	116.95	120.45	119.78	119.27	88.32	85.5	86.25	85.47	84.57	87.11	83.75	84.8	84.38	114.12	113.26	115.12	113.22	112.13	111.88	111.48	113.02	112.74	105.4	105.29	105.29
	4.83	4.65	3.5	3.85	3.19	2.62		2.45	2.49	11.6	10.35	9.06	6.85	7.05	9.5	9.75	10.59	10.18	118.06	116.24	117.3	116.47	117.13	116.15	116.21	119.7	119.03	118.54	88.59	85.83	86.57	85.82	84.92	87.4	84.07	85.12	84.67	113.38	112.51	114.35	112.45	111.38	111.14	110.78	112.3	112.04	105.62	105.5	105.5
	4.31	3.72	3.83	3.76	3.16	2.84	2.45		1.04	11.19	10.1	8.26	5.94	6.52	9.57	9.73	9.85	9.76	120.01	118.22	119.29	118.45	119.13	118.11	118.17	121.7	121	120.52	90.02	87.23	87.99	87.23	86.33	88.83	85.49	86.54	86.11	115.14	114.27	116.09	114.2	113.14	112.88	112.52	114.03	113.76	107.02	106.9	106.91
	4.05	3.97	3.93	3.74	2.5	2.4	2.49	1.04		11.75	10.29	8.56	6.35	6.86	9.78	10	10.22	10.23	119.71	117.92	118.99	118.17	118.86	117.84	117.89	121.44	120.72	120.24	89.35	86.55	87.31	86.54	85.65	88.13	84.81	85.85	85.43	114.59	113.71	115.54	113.65	112.58	112.32	111.96	113.47	113.2	106.25	106.14	106.14
Vh-15	12.28	8.9	9.41	8.98	13.12	10.88	11.6	11.19	11.75		5.4	5.76	6.19	6.13	6.06	5.19	4.5	4.48	122.84	120.9	122.07	121.21	121.82	120.75	120.96	124.27	123.73	123.13	93.69	90.96	91.67	90.9	90	92.7	89.21	90.27	89.87	119.82	119.04	120.95	118.94	117.99	117.82	117.32	118.84	118.56	111.77	111.71	111.73
	10.55	7.62	7.67	6.94	11.76	8.85	10.35	10.1	10.29	5.4		4.55	5.23	5.03	5.32	4.78	5.36	5.76	121.66	119.72	120.87	120.06	120.67	119.66	119.81	123.19	122.63	122.04	91.71	89	89.72	88.89	87.97	90.6	87.17	88.18	87.8	117.88	117.06	119.03	117.05	116	115.8	115.3	116.85	116.57	108.56	108.47	108.47
	8	5.69	7.15	5.67	9.8	7.75	9.06	8.26	8.56	5.76	4.55		2.64	2.16	4.3	3.59	3.33	4.09	123.96	122.03	123.17	122.35	122.97	121.94	122.08	125.46	124.89	124.31	93.68	90.81	91.56	90.75	89.87	92.51	89.06	90.11	89.73	119.71	118.85	120.77	118.8	117.8	117.57	117.14	118.67	118.41	110.88	110.79	110.79
	6.39	3.33	4.85	3.75	7.9	5.83	6.85	5.94	6.35	6.19	5.23	2.64		1.51	4.85	4.68	4.32	4.54	122.64	120.76	121.88	121.05	121.69	120.66	120.79	124.21	123.59	123.04	92.62	89.83	90.57	89.78	88.89	91.47	88.06	89.1	88.7	118.12	117.26	119.15	117.19	116.19	115.96	115.55	117.07	116.8	109.71	109.61	109.61
	6.56	4.11	5.31	3.84	8.06	5.98	7.05	6.52	6.86	6.13	5.03	2.16	1.51		4.03	3.64	4.25	4.32	122.32	120.41	121.53	120.7	121.33	120.32	120.45	123.83	123.25	122.68	92.38	89.54	90.29	89.49	88.61	91.22	87.78	88.83	88.44	118.05	117.19	119.09	117.13	116.13	115.9	115.49	117.01	116.76	109.63	109.53	109.53
	8.64	6.45	7.17	6.39	10.64	8.69	9.5	9.57	9.78	6.06	5.32	4.3	4.85	4.03		1.61	3.73	3.14	122.21	120.25	121.38	120.59	121.23	120.21	120.4	123.69	123.14	122.55	92.02	89.26	89.95	89.16	88.3	90.91	87.44	88.48	88.09	117.1	116.25	118.18	116.15	115.22	115	114.61	116.13	115.88	109.33	109.25	109.23
	9.18	6.93	7.65	6.57	10.86	8.79	9.75	9.73	10	5.19	4.78	3.59	4.68	3.64	1.61		3.38	3.07	122.45	120.46	121.6	120.79	121.42	120.41	120.59	123.87	123.35	122.74	92.36	89.55	90.25	89.46	88.6	91.26	87.77	88.82	88.43	118.06	117.22	119.16	117.14	116.19	115.97	115.56	117.09	116.83	109.97	109.9	109.89
	9.57	6.79	8.22	7.34	11.45	9.57	10.59	9.85	10.22	4.5	5.36	3.33	4.32	4.25	3.73	3.38		2.14	124.72	122.8	123.94	123.13	123.79	122.73	122.92	126.26	125.68	125.09	93.92	91.13	91.84	91.06	90.18	92.86	89.38	90.42	90.06	119.77	118.96	120.86	118.84	117.91	117.68	117.28	118.78	118.51	111.63	111.57	111.56
	9.38	6.69	7.84	7.28	11.5	9.6	10.18	9.76	10.23	4.48	5.76	4.09	4.54	4.32	3.14	3.07	2.14		124.07	122.13	123.26	122.44	123.07	122.05	122.24	125.54	124.99	124.41	94.12	91.4	92.07	91.31	90.42	93.08	89.61	90.65	90.26	119.17	118.35	120.25	118.22	117.3	117.09	116.72	118.21	117.95	111.7	111.63	111.61
Vh-33	121.79	121.43	119.04	120.03	118.87	118.78	118.06	120.01	119.71	122.84	121.66	123.96	122.64	122.32	122.21	122.45	124.72	124.07		3.79	4.14	4.53	7.2	4.73	4.94	7.24	4.1	5.13	70.03	72.08	72.52	72.23	72.23	69.74	71.24	70.99	69.78	65.55	65.5	66.41	66.72	65.39	66.38	63.63	64.86	64.89	69.02	68.85	69.27
	119.95	119.61	117.2	118.17	117.07	116.94	116.24	118.22	117.92	120.9	119.72	122.03	120.76	120.41	120.25	120.46	122.8	122.13	3.79		2.4	2.7	5.56	3.72	4.4	6.11	4.38	4.12	68.93	70.86	71.27	70.98	70.96	68.62	69.99	69.78	68.57	65.79	65.73	66.73	66.92	65.56	66.55	63.85	65.14	65.18	68.91	68.72	69.14
	121.01	120.7	118.28	119.26	118.15	118.02	117.3	119.29	118.99	122.07	120.87	123.17	121.88	121.53	121.38	121.6	123.94	123.26	4.14	2.4		2.07	4.72	4.88	4.68	5.75	4.26	4.64	69.72	71.76	72.1	71.85	71.81	69.47	70.89	70.67	69.45	65.66	65.64	66.58	66.82	65.39	66.4	63.77	65.03	65.08	69.39	69.18	69.59
	120.22	119.89	117.48	118.45	117.33	117.2	116.47	118.45	118.17	121.21	120.06	122.35	121.05	120.7	120.59	120.79	123.13	122.44	4.53	2.7	2.07		3.59	3.5	3.22	5.13	3.62	3.94	70.09	72.01	72.39	72.13	72.08	69.83	71.15	70.98	69.75	66.89	66.85	67.8	68.01	66.58	67.58	64.97	66.24	66.29	70.46	70.25	70.67
	120.89	120.57	118.15	119.11	118.05	117.88	117.13	119.13	118.86	121.82	120.67	122.97	121.69	121.33	121.23	121.42	123.79	123.07	7.2	5.56	4.72	3.59		4.79	3.82	3.84	4.62	4.64	72.82	74.66	75.03	74.75	74.67	72.51	73.76	73.61	72.38	69.13	69.02	70.01	70.21	68.76	69.78	67.23	68.48	68.58	72.77	72.51	72.91
	119.92	119.54	117.15	118.12	117.01	116.88	116.15	118.11	117.84	120.75	119.66	121.94	120.66	120.32	120.21	120.41	122.73	122.05	4.73	3.72	4.88	3.5	4.79		2.46	4.99	3.22	2.89	71.15	72.91	73.4	73.08	73.05	70.8	72.05	71.9	70.67	68.31	68.18	69.18	69.36	68.07	69.05	66.37	67.63	67.7	71.52	71.33	71.75
	119.98	119.64	117.24	118.21	117.07	116.95	116.21	118.17	117.89	120.96	119.81	122.08	120.79	120.45	120.4	120.59	122.92	122.24	4.94	4.4	4.68	3.22	3.82	2.46		5.33	3.58	4.02	71.38	73.16	73.64	73.32	73.26	70.99	72.29	72.13	70.89	68.42	68.27	69.26	69.49	68.09	69.06	66.41	67.68	67.75	71.15	70.91	71.34
	123.45	123.11	120.71	121.66	120.6	120.45	119.7	121.7	121.44	124.27	123.19	125.46	124.21	123.83	123.69	123.87	126.26	125.54	7.24	6.11	5.75	5.13	3.84	4.99	5.33		3.47	2.84	74.62	76.43	76.83	76.55	76.54	74.32	75.6	75.44	74.22	70.31	70.19	71.14	71.36	70.09	71.11	68.52	69.73	69.85	74.55	74.33	74.74
	122.79	122.44	120.05	121.02	119.88	119.78	119.03	121	120.72	123.73	122.63	124.89	123.59	123.25	123.14	123.35	125.68	124.99	4.1	4.38	4.26	3.62	4.62	3.22	3.58	3.47		1.93	72.77	74.64	75.08	74.8	74.8	72.46	73.83	73.65	72.43	68.56	68.47	69.38	69.65	68.37	69.37	66.71	67.92	68	72.52	72.32	72.74
	122.29	121.93	119.54	120.49	119.39	119.27	118.54	120.52	120.24	123.13	122.04	124.31	123.04	122.68	122.55	122.74	125.09	124.41	5.13	4.12	4.64	3.94	4.64	2.89	4.02	2.84	1.93		72.56	74.35	74.8	74.51	74.51	72.23	73.54	73.38	72.16	69.08	68.97	69.93	70.15	68.9	69.9	67.22	68.46	68.55	72.7	72.5	72.92
Vh-31	91.08	91.14	89.14	89.66	88.13	88.32	88.59	90.02	89.35	93.69	91.71	93.68	92.62	92.38	92.02	92.36	93.92	94.12	70.03	68.93	69.72	70.09	72.82	71.15	71.38	74.62	72.77	72.56		6.32	4.96	5.38	5.44	4.14	5.91	4.99	5.32	60.87	61.83	62.77	61.95	59.91	59.73	58.03	59.99	58.77	42.49	43.13	43.57
	88.27	88.41	86.49	86.88	85.22	85.5	85.83	87.23	86.55	90.96	89	90.81	89.83	89.54	89.26	89.55	91.13	91.4	72.08	70.86	71.76	72.01	74.66	72.91	73.16	76.43	74.64	74.35	6.32		2.97	1.91	3.22	5.25	3.34	4.4	4.98	65.07	65.82	66.83	65.97	64.07	63.84	62.15	64.16	63.01	45.68	46.26	46.73
	89	89.14	87.2	87.61	86.01	86.25	86.57	87.99	87.31	91.67	89.72	91.56	90.57	90.29	89.95	90.25	91.84	92.07	72.52	71.27	72.1	72.39	75.03	73.4	73.64	76.83	75.08	74.8	4.96	2.97		1.98	2.61	5.61	4.19	4.85	5.54	64.42	65.28	66.24	65.36	63.39	63.18	61.58	63.57	62.39	45.94	46.53	46.98
	88.23	88.36	86.43	86.82	85.24	85.47	85.82	87.23	86.54	90.9	88.89	90.75	89.78	89.49	89.16	89.46	91.06	91.31	72.23	70.98	71.85	72.13	74.75	73.08	73.32	76.55	74.8	74.51	5.38	1.91	1.98		1.78	4.73	2.67	3.49	4.28	64.49	65.28	66.31	65.42	63.47	63.25	61.59	63.6	62.44	45.06	45.64	46.09
	87.36	87.48	85.52	85.93	84.39	84.57	84.92	86.33	85.65	90	87.97	89.87	88.89	88.61	88.3	88.6	90.18	90.42	72.23	70.96	71.81	72.08	74.67	73.05	73.26	76.54	74.8	74.51	5.44	3.22	2.61	1.78		5.21	2.82	3.67	4.33	64.67	65.47	66.52	65.62	63.59	63.38	61.75	63.76	62.6	45.1	45.65	46.1
	89.83	89.97	88	88.48	86.87	87.11	87.4	88.83	88.13	92.7	90.6	92.51	91.47	91.22	90.91	91.26	92.86	93.08	69.74	68.62	69.47	69.83	72.51	70.8	70.99	74.32	72.46	72.23	4.14	5.25	5.61	4.73	5.21		4.26	2.9	3.04	60.86	61.62	62.67	61.87	59.86	59.63	57.87	59.89	58.71	40.68	41.28	41.74
	86.49	86.62	84.67	85.1	83.52	83.75	84.07	85.49	84.81	89.21	87.17	89.06	88.06	87.78	87.44	87.77	89.38	89.61	71.24	69.99	70.89	71.15	73.76	72.05	72.29	75.6	73.83	73.54	5.91	3.34	4.19	2.67	2.82	4.26		1.93	2.24	63.14	63.83	64.95	64.02	62.08	61.86	60.18	62.2	61.07	43.88	44.44	44.88
	87.52	87.64	85.68	86.14	84.59	84.8	85.12	86.54	85.85	90.27	88.18	90.11	89.1	88.83	88.48	88.82	90.42	90.65	70.99	69.78	70.67	70.98	73.61	71.9	72.13	75.44	73.65	73.38	4.99	4.4	4.85	3.49	3.67	2.9	1.93		1.41	61.98	62.7	63.82	62.91	60.96	60.72	59.02	61.04	59.88	42.21	42.79	43.23
	87.11	87.23	85.25	85.73	84.17	84.38	84.67	86.11	85.43	89.87	87.8	89.73	88.7	88.44	88.09	88.43	90.06	90.26	69.78	68.57	69.45	69.75	72.38	70.67	70.89	74.22	72.43	72.16	5.32	4.98	5.54	4.28	4.33	3.04	2.24	1.41		61.23	61.92	63.05	62.15	60.18	59.97	58.24	60.27	59.13	41.89	42.46	42.89
Vh-26	115.42	115.82	113.76	115.13	113.69	114.12	113.38	115.14	114.59	119.82	117.88	119.71	118.12	118.05	117.1	118.06	119.77	119.17	65.55	65.79	65.66	66.89	69.13	68.31	68.42	70.31	68.56	69.08	60.87	65.07	64.42	64.49	64.67	60.86	63.14	61.98	61.23		3.38	3.21	3.17	3.37	3.89	4.03	2.44	3.3	46.42	46.63	46.22
	114.5	114.95	112.92	114.28	112.8	113.26	112.51	114.27	113.71	119.04	117.06	118.85	117.26	117.19	116.25	117.22	118.96	118.35	65.5	65.73	65.64	66.85	69.02	68.18	68.27	70.19	68.47	68.97	61.83	65.82	65.28	65.28	65.47	61.62	63.83	62.7	61.92	3.38		3.11	2.96	4.33	4.36	4.42	3.33	4.88	46.4	46.56	46.13
	116.35	116.81	114.78	116.16	114.62	115.12	114.35	116.09	115.54	120.95	119.03	120.77	119.15	119.09	118.18	119.16	120.86	120.25	66.41	66.73	66.58	67.8	70.01	69.18	69.26	71.14	69.38	69.93	62.77	66.83	66.24	66.31	66.52	62.67	64.95	63.82	63.05	3.21	3.11		2.76	4.68	4.69	5.68	3.86	5.09	48.03	48.22	47.81
	114.42	114.86	112.84	114.22	112.74	113.22	112.45	114.2	113.65	118.94	117.05	118.8	117.19	117.13	116.15	117.14	118.84	118.22	66.72	66.92	66.82	68.01	70.21	69.36	69.49	71.36	69.65	70.15	61.95	65.97	65.36	65.42	65.62	61.87	64.02	62.91	62.15	3.17	2.96	2.76		4.37	4.41	5.67	4.29	5.44	48.24	48.44	48.02
	113.41	113.87	111.8	113.17	111.68	112.13	111.38	113.14	112.58	117.99	116	117.8	116.19	116.13	115.22	116.19	117.91	117.3	65.39	65.56	65.39	66.58	68.76	68.07	68.09	70.09	68.37	68.9	59.91	64.07	63.39	63.47	63.59	59.86	62.08	60.96	60.18	3.37	4.33	4.68	4.37		1.53	3.65	3.07	3.77	45.73	45.87	45.46
	113.12	113.62	111.57	112.93	111.41	111.88	111.14	112.88	112.32	117.82	115.8	117.57	115.96	115.9	115	115.97	117.68	117.09	66.38	66.55	66.4	67.58	69.78	69.05	69.06	71.11	69.37	69.9	59.73	63.84	63.18	63.25	63.38	59.63	61.86	60.72	59.97	3.89	4.36	4.69	4.41	1.53		3.76	3.26	3.8	45.29	45.44	45.02
	112.85	113.26	111.2	112.54	111.05	111.48	110.78	112.52	111.96	117.32	115.3	117.14	115.55	115.49	114.61	115.56	117.28	116.72	63.63	63.85	63.77	64.97	67.23	66.37	66.41	68.52	66.71	67.22	58.03	62.15	61.58	61.59	61.75	57.87	60.18	59.02	58.24	4.03	4.42	5.68	5.67	3.65	3.76		2.28	2.3	43.08	43.26	42.87
	114.35	114.76	112.7	114.07	112.58	113.02	112.3	114.03	113.47	118.84	116.85	118.67	117.07	117.01	116.13	117.09	118.78	118.21	64.86	65.14	65.03	66.24	68.48	67.63	67.68	69.73	67.92	68.46	59.99	64.16	63.57	63.6	63.76	59.89	62.2	61.04	60.27	2.44	3.33	3.86	4.29	3.07	3.26	2.28		1.69	44.82	45	44.6
	114.1	114.5	112.43	113.8	112.31	112.74	112.04	113.76	113.2	118.56	116.57	118.41	116.8	116.76	115.88	116.83	118.51	117.95	64.89	65.18	65.08	66.29	68.58	67.7	67.75	69.85	68	68.55	58.77	63.01	62.39	62.44	62.6	58.71	61.07	59.88	59.13	3.3	4.88	5.09	5.44	3.77	3.8	2.3	1.69		43.84	44.05	43.66
Vh-47	107.55	107.88	105.86	106.68	105.39	105.4	105.62	107.02	106.25	111.77	108.56	110.88	109.71	109.63	109.33	109.97	111.63	111.7	69.02	68.91	69.39	70.46	72.77	71.52	71.15	74.55	72.52	72.7	42.49	45.68	45.94	45.06	45.1	40.68	43.88	42.21	41.89	46.42	46.4	48.03	48.24	45.73	45.29	43.08	44.82	43.84		1.39	1.76
Vh-47	107.43	107.78	105.75	106.57	105.28	105.29	105.5	106.9	106.14	111.71	108.47	110.79	109.61	109.53	109.25	109.9	111.57	111.63	68.85	68.72	69.18	70.25	72.51	71.33	70.91	74.33	72.32	72.5	43.13	46.26	46.53	45.64	45.65	41.28	44.44	42.79	42.46	46.63	46.56	48.22	48.44	45.87	45.44	43.26	45	44.05	1.39		0.9
Vh-47	107.41	107.77	105.74	106.57	105.29	105.29	105.5	106.91	106.14	111.73	108.47	110.79	109.61	109.53	109.23	109.89	111.56	111.61	69.27	69.14	69.59	70.67	72.91	71.75	71.34	74.74	72.74	72.92	43.57	46.73	46.98	46.09	46.1	41.74	44.88	43.23	42.89	46.22	46.13	47.81	48.02	45.46	45.02	42.87	44.6	43.66	1.76	0.9
Vh-47	108.61	108.9	106.89	107.7	106.42	106.44	106.66	108.06	107.3	112.7	109.57	111.88	110.72	110.63	110.28	110.93	112.58	112.65	68.84	68.74	69.24	70.34	72.73	71.41	71.1	74.42	72.37	72.53	41.46	44.77	45	44.16	44.27	39.76	43.06	41.34	41.06	45.87	45.96	47.53	47.73	45.32	44.89	42.61	44.34	43.32	2.71	3.97	4.27
Vh-47	107.41	107.76	105.75	106.54	105.24	105.27	105.49	106.9	106.13	111.62	108.43	110.72	109.57	109.47	109.14	109.79	111.46	111.54	68.96	68.8	69.31	70.39	72.72	71.43	71.1	74.45	72.43	72.58	41.65	44.74	45.04	44.14	44.23	39.78	42.98	41.31	41	46.47	46.44	48.08	48.26	45.82	45.38	43.14	44.91	43.94	1.78	2.74	3.1
Vh-47	107.57	107.89	105.88	106.69	105.41	105.43	105.66	107.06	106.29	111.73	108.55	110.86	109.71	109.62	109.27	109.92	111.57	111.65	69.74	69.58	70.09	71.17	73.53	72.23	71.92	75.27	73.24	73.38	41.24	44.45	44.69	43.82	43.9	39.47	42.69	40.99	40.72	46.5	46.56	48.16	48.31	45.88	45.43	43.22	44.97	43.95	2.28	3.53	3.75
Vh-28	106.75	107.01	105.06	105.83	104.53	104.58	104.84	106.2	105.43	110.74	107.62	109.89	108.77	108.68	108.35	108.98	110.63	110.76	69.06	68.94	69.65	70.67	73.07	71.44	71.23	74.64	72.56	72.63	41.82	44.48	45.1	44.04	44.25	39.69	42.78	41.14	40.85	48.45	48.25	49.96	50.07	48.04	47.56	45.11	46.88	45.93	6.95	7.77	8.12
Vh-28	106.92	107.2	105.21	106.03	104.72	104.76	104.97	106.37	105.61	111.01	107.88	110.18	109.01	108.93	108.6	109.25	110.9	110.98	68.26	68.16	68.75	69.81	72.18	70.73	70.45	73.86	71.78	71.92	41.71	44.74	45.16	44.21	44.34	39.8	42.96	41.29	40.96	46.06	45.96	47.64	47.79	45.53	45.07	42.7	44.46	43.49	3.61	4.61	4.89
Vh-28	105.91	106.19	104.21	105.02	103.7	103.74	103.98	105.35	104.58	110	106.88	109.16	108	107.92	107.6	108.25	109.88	109.98	68.87	68.76	69.37	70.39	72.79	71.29	71.02	74.48	72.39	72.51	40.77	43.71	44.17	43.19	43.31	38.8	41.93	40.26	39.96	46.94	46.85	48.52	48.62	46.38	45.91	43.56	45.34	44.35	4.36	5.35	5.69
Vh-28	106.13	106.41	104.42	105.23	103.92	103.97	104.19	105.57	104.81	110.22	107.09	109.38	108.21	108.14	107.81	108.46	110.1	110.19	68.57	68.46	69.07	70.1	72.48	71	70.73	74.17	72.08	72.21	41.19	44.16	44.61	43.64	43.76	39.23	42.36	40.7	40.38	46.47	46.36	48.05	48.16	45.92	45.46	43.1	44.87	43.89	4.1	5.07	5.36
Vh-47	106.73	107.04	105.05	105.87	104.56	104.6	104.81	106.2	105.43	110.92	107.74	110.03	108.86	108.79	108.48	109.13	110.78	110.86	68.84	68.74	69.31	70.35	72.67	71.28	70.96	74.39	72.34	72.49	42.8	45.75	46.18	45.21	45.3	40.83	43.94	42.29	41.95	46.59	46.42	48.13	48.3	45.99	45.52	43.21	44.96	44.03	3	3.59	3.79
Vh-47	106.89	107.19	105.19	106	104.72	104.74	104.96	106.36	105.59	111	107.83	110.14	108.99	108.9	108.58	109.23	110.88	110.97	68.69	68.57	69.15	70.2	72.53	71.14	70.83	74.24	72.19	72.33	42.32	45.32	45.73	44.77	44.86	40.38	43.51	41.85	41.53	46.72	46.59	48.3	48.45	46.14	45.69	43.36	45.12	44.16	2.93	3.76	4.03
Vh-47	107.02	107.31	105.32	106.12	104.82	104.85	105.08	106.46	105.7	111.14	107.97	110.27	109.11	109.03	108.73	109.37	111.02	111.11	68.81	68.71	69.3	70.34	72.69	71.26	70.95	74.38	72.32	72.46	42.21	45.16	45.61	44.64	44.74	40.25	43.4	41.74	41.42	47.25	47.13	48.81	48.98	46.68	46.23	43.88	45.64	44.68	3.21	4.03	4.41
Vh-28	106.37	106.67	104.69	105.5	104.18	104.22	104.46	105.82	105.05	110.54	107.37	109.64	108.48	108.41	108.11	108.76	110.4	110.5	69.25	69.17	69.78	70.8	73.15	71.67	71.37	74.84	72.76	72.9	42.48	45.31	45.82	44.82	44.93	40.44	43.53	41.89	41.57	47.36	47.17	48.87	49.02	46.79	46.3	43.97	45.72	44.77	4.24	4.91	5.17
Vh-28	107.13	107.41	105.42	106.24	104.94	104.97	105.18	106.56	105.8	111.24	108.09	110.39	109.22	109.15	108.85	109.5	111.14	111.23	68.38	68.33	68.93	69.97	72.31	70.85	70.54	73.99	71.91	72.06	42.97	45.91	46.39	45.41	45.51	40.99	44.13	42.48	42.14	46.89	46.72	48.42	48.61	46.36	45.91	43.51	45.25	44.31	4.01	4.66	4.96
Vh-28	106.64	106.91	104.92	105.74	104.42	104.47	104.68	106.06	105.3	110.73	107.59	109.89	108.72	108.64	108.35	108.99	110.63	110.72	68.25	68.18	68.79	69.82	72.19	70.7	70.41	73.87	71.77	71.92	42.04	44.97	45.46	44.48	44.59	40.06	43.2	41.54	41.21	46.88	46.73	48.42	48.58	46.34	45.89	43.49	45.24	44.28	4.28	5.07	5.42
Vh-28	106.35	106.59	104.6	105.44	104.16	104.18	104.4	105.76	105	110.39	107.25	109.57	108.39	108.34	108.04	108.69	110.31	110.41	68.55	68.52	69.15	70.17	72.51	70.99	70.7	74.21	72.1	72.25	42.94	45.86	46.39	45.37	45.46	40.97	44.04	42.39	42.05	47.12	46.94	48.66	48.81	46.6	46.15	43.73	45.46	44.51	5.09	5.73	5.96
Vh-28	106.72	107	105.05	105.88	104.53	104.61	104.82	106.17	105.4	110.91	107.78	110.03	108.84	108.79	108.49	109.16	110.76	110.86	69.72	69.71	70.34	71.36	73.75	72.18	71.92	75.4	73.27	73.42	43.15	45.99	46.53	45.54	45.69	41.13	44.22	42.57	42.26	46.72	46.51	48.18	48.35	46.24	45.72	43.36	45.06	44.11	5.77	6.53	6.63
TCFB-0558	115.04	114.41	112.24	113.6	113.06	112.65	112.64	113.93	113.37	116.99	114.78	117.65	116.2	116.39	115.68	116.41	117.43	117.33	77.14	77.5	77.71	78.71	81.25	79.98	80.01	83.06	80.88	81.35	52.09	57.85	56.75	56.84	56.31	53.52	56	54.4	54.25	47.37	49.44	49.93	49.62	47.5	47.64	46.08	46.69	45.28	41.66	42.32	42.17
	116.67	116.09	113.91	115.22	114.59	114.23	114.22	115.54	114.98	118.68	116.47	119.3	117.87	118.03	117.34	118.04	119.14	119.04	74.95	75.34	75.52	76.57	79.18	77.9	77.94	80.92	78.71	79.18	50.28	56.15	55.04	55.16	54.71	51.75	54.44	52.8	52.66	46.51	48.67	49.09	48.91	46.71	46.88	45.18	45.85	44.4	40.02	40.72	40.62
	115.76	115.19	113.03	114.33	113.67	113.34	113.34	114.64	114.07	117.81	115.64	118.42	116.99	117.15	116.46	117.17	118.23	118.16	75.64	76.03	76.26	77.28	79.94	78.57	78.64	81.66	79.42	79.88	49.27	55.1	54.01	54.14	53.71	50.76	53.42	51.78	51.67	46.39	48.54	48.93	48.7	46.6	46.72	45.04	45.71	44.24	39.98	40.72	40.62
	115.83	115.17	112.99	114.38	113.73	113.38	113.32	114.59	114.05	117.75	115.69	118.49	116.99	117.21	116.57	117.29	118.25	118.15	76.8	77.31	77.5	78.44	81.06	79.7	79.74	82.85	80.56	81.1	52.18	57.97	56.87	57.05	56.53	53.79	56.29	54.74	54.59	48.31	50.48	50.76	50.53	48.45	48.62	47.06	47.6	46.16	44.08	44.76	44.66
	115.17	114.52	112.35	113.72	113.09	112.75	112.67	113.97	113.43	117.09	115.03	117.83	116.34	116.54	115.87	116.59	117.58	117.46	76.28	76.72	76.9	77.86	80.47	79.14	79.21	82.26	80.02	80.53	51.37	57.2	56.06	56.25	55.74	53.01	55.48	53.93	53.77	47.17	49.38	49.68	49.39	47.31	47.49	45.96	46.52	45.08	43.69	44.37	44.26
	114.9	114.29	112.1	113.47	112.78	112.47	112.37	113.69	113.15	116.89	114.85	117.62	116.12	116.31	115.64	116.36	117.4	117.27	74.27	74.73	74.91	75.88	78.51	77.17	77.23	80.28	78.02	78.54	50.38	56.23	55.11	55.3	54.81	51.98	54.51	52.96	52.76	45.45	47.67	47.96	47.7	45.59	45.79	44.19	44.78	43.33	42.54	43.22	43.12
	114.76	114.17	111.99	113.36	112.66	112.35	112.27	113.58	113.03	116.83	114.75	117.51	116.01	116.2	115.54	116.26	117.3	117.17	74.94	75.38	75.56	76.54	79.16	77.83	77.88	80.95	78.69	79.21	50.33	56.16	55.04	55.23	54.74	51.89	54.43	52.87	52.69	45.46	47.64	47.95	47.7	45.57	45.74	44.17	44.76	43.31	42.02	42.7	42.59
	114.71	114.11	111.93	113.3	112.63	112.3	112.23	113.54	112.99	116.74	114.65	117.43	115.94	116.13	115.46	116.19	117.21	117.09	75.24	75.67	75.86	76.83	79.44	78.12	78.16	81.23	78.98	79.5	50.64	56.46	55.35	55.51	55.01	52.19	54.71	53.14	52.96	45.92	48.09	48.43	48.16	46.04	46.2	44.63	45.23	43.79	42.13	42.81	42.69
	115.21	114.6	112.39	113.74	113.1	112.74	112.68	114.01	113.46	117.17	115.03	117.86	116.39	116.56	115.91	116.61	117.69	117.57	73.68	74.09	74.27	75.26	77.85	76.58	76.6	79.65	77.42	77.92	50.09	55.95	54.85	54.99	54.48	51.61	54.21	52.63	52.43	46.17	48.32	48.73	48.51	46.28	46.49	44.79	45.46	44.03	40.96	41.61	41.52
	114.72	114.11	111.9	113.27	112.6	112.26	112.18	113.51	112.97	116.67	114.6	117.4	115.92	116.09	115.44	116.15	117.2	117.07	73.7	74.13	74.31	75.28	77.89	76.58	76.63	79.69	77.44	77.95	49.95	55.81	54.69	54.86	54.36	51.54	54.08	52.53	52.32	45.97	48.16	48.51	48.26	46.08	46.29	44.63	45.28	43.84	41.94	42.61	42.52
	115.54	114.91	112.72	114.07	113.4	113.06	113.01	114.31	113.77	117.47	115.38	118.19	116.71	116.89	116.25	116.95	117.99	117.89	74.42	74.88	75.07	76.05	78.68	77.33	77.38	80.45	78.18	78.69	50.2	56.04	54.95	55.12	54.63	51.77	54.36	52.79	52.62	46.85	49.02	49.36	49.15	47.01	47.2	45.51	46.15	44.7	41.87	42.56	42.48
	115.57	114.98	112.8	114.14	113.47	113.14	113.09	114.4	113.84	117.6	115.48	118.27	116.8	116.98	116.32	117.03	118.07	117.97	75.27	75.7	75.89	76.88	79.5	78.19	78.23	81.28	79.03	79.53	50.33	56.18	55.06	55.23	54.74	51.88	54.48	52.89	52.73	46.47	48.65	48.99	48.77	46.61	46.77	45.16	45.78	44.32	41.57	42.26	42.16
	115.33	114.73	112.54	113.88	113.22	112.88	112.82	114.14	113.59	117.31	115.21	118.01	116.54	116.71	116.05	116.76	117.81	117.7	74.41	74.84	75.02	76.01	78.63	77.32	77.37	80.41	78.16	78.66	49.95	55.81	54.69	54.87	54.38	51.53	54.12	52.54	52.36	46.21	48.41	48.75	48.52	46.35	46.54	44.89	45.53	44.08	41.61	42.3	42.21
[truncated: 28 more columns]
